# Supplementary material for: Antiparasitic Activities of Acyl Hydrazones from Cinnamaldehydes and Structurally Related Fragrances
Source: Antibiotics (Basel). 2024 Nov 22;13(12):1114. doi: 10.3390/antibiotics13121114 (PMC11672724; doi:10.3390/antibiotics13121114)
Supplement: Supplementary file 1 [file antibiotics-13-01114-s001.zip]

Archive with 1 entries (1 files):
- antibiotics-3317820-supplementary.pdf
